# Supplementary material for: Assessment of Communication Abilities in Four Children with Early Bilateral CIs in Clinical and Home Environments with LENA System: A Case Report
Source: Children (Basel). 2022 May 4;9(5):659. doi: 10.3390/children9050659 (PMC9140017; doi:10.3390/children9050659)
Supplement: Supplementary file 1 [file children-09-00659-s001.zip]

Archive with 1 entries (1 files):
- children-1661693-supplementary.pdf
